# Supplementary material for: Hydrogel Formulations of Antibacterial Pyrazoles Using a Synthesized Polystyrene-Based Cationic Resin as a Gelling Agent
Source: Int J Mol Sci. 2023 Jan 6;24(2):1109. doi: 10.3390/ijms24021109 (PMC9862678; doi:10.3390/ijms24021109)
Supplement: Supplementary file 1 [file ijms-24-01109-s001.zip]

Archive with 1 entries (1 files):
- ijms-2134239-supplementary.pdf
